# Supplementary material for: Comparative Diagnostic and Prognostic Performance of SWI and T2-Weighted MRI in Cerebral Microbleed Detection Following Acute Ischemic Stroke: A Meta-Analysis and SPOT-CMB Study
Source: Medicina (Kaunas). 2025 Aug 30;61(9):1566. doi: 10.3390/medicina61091566 (PMC12471313; doi:10.3390/medicina61091566)
Supplement: Supplementary file 1 [file medicina-61-01566-s001.zip]

Archive with 1 entries (1 files):
- medicina-3813276-supplementary.pdf
